# Supplementary material for: Computational Detection of Breast Cancer Invasiveness with DNA Methylation Biomarkers
Source: Cells. 2020 Jan 30;9(2):326. doi: 10.3390/cells9020326 (PMC7072524; doi:10.3390/cells9020326)
Supplement: Supplementary file 1 [file cells-09-00326-s001.zip]

Archive with 5 entries (5 files):
- Table S1.csv
- Table S2.xlsx
- Table S3.csv
- Table S4.csv
- Table S5.csv
