# Supplementary material for: Computational Detection of Breast Cancer Invasiveness with DNA Methylation Biomarkers
Source: Cells. 2020 Jan 30;9(2):326. doi: 10.3390/cells9020326 (PMC7072524; doi:10.3390/cells9020326)
Supplement: Supplementary file 1 [file cells-09-00326-s001.zip › Table S1.csv]

normal	Invasive
cg18675097	cg21635584
cg20395967	cg22344611
cg15985184	cg06281080
cg12598524	cg02264459
cg17384889	cg03668475
cg01031101	cg17929492
cg14231297	cg00670465
cg04150495	cg02086195
cg22052659	cg09994756
cg07351192	cg16302655
cg05016408	cg06210887
cg09941363	cg00707452
cg18694169	cg23715682
cg23075337	cg13347514
cg23244790	cg10361922
cg18269493	cg07140595
cg27563985	cg17336076
cg11213690	cg05332854
cg22396555	cg12797197
cg09881545	cg23528933
cg06083330	cg02335554
cg25547580	cg02968918
cg21199093	cg02321381
cg26911220	cg12850078
cg17387577	cg09493249
cg13713922	cg10508639
cg10204320	cg07584049
cg16985778	cg24166966
cg05809668	cg19675778
cg16909733	cg22391718
cg12468774	cg04614380
cg10119075	cg05388840
cg16348470	cg04720330
cg24886257	cg25009965
cg02534163	cg09367425
cg06962177	cg01250235
cg11642106	cg11020537
cg02164046	cg03081478
cg00495860	cg23352145
cg23208513	cg18794597
cg10974980	cg13430104
cg10903903	cg06415304
cg07149609	cg06264303
cg21306240	cg14587446
cg01146232	cg07243988
cg11957331	cg10234998
cg19507206	cg08413026
cg10435816	cg12364741
cg01583131	cg09130288
cg03217795	cg13396858
cg08833577	cg08527179
cg14871932	cg09504571
cg24624901	cg03503796
cg05863502	cg19943610
cg26026748	cg25910506
cg14314029	cg27100370
cg01851378	cg03701575
cg22399133	cg03933784
cg12317414	cg25628243
cg26132774	cg05933857
cg07489502	cg15661389
cg09465698	cg00702030
cg03161803	cg04460668
cg13974773	cg10293422
cg05766140	cg22579482
cg16966315	cg05389183
cg05221167	cg17025149
cg14553895	cg25940248
cg10222027	cg06760507
cg18417954	cg10869879
cg04425920	cg16622652
cg18358894	cg10089247
cg07951347	cg16638571
cg08549335	cg03839074
cg25976440	cg26147372
cg17437939	cg20000099
cg21884231	cg00635299
cg09016242	cg24863642
cg03130910	cg11583475
cg20065768	cg19568649
cg07099331	cg01747664
cg16804284	cg01954683
cg07726139	cg01657186
cg16640855	cg27598656
cg10439765	cg25496071
cg06760830	cg26799834
cg15285250	cg12798118
cg03526459	cg24364143
cg06847624	cg14771810
cg08604097	cg23839709
cg08260891	cg07162198
cg06714480	cg11287899
cg00106345	cg13453053
cg19067730	cg26801047
cg01393234	cg24896860
cg07997434	cg03354340
cg09165441	cg04939919
cg04786142	cg12164973
cg03679755	cg04333297
cg16887264	cg13184723
cg10940462	cg23967461
cg17228900	cg16668921
cg16846653	cg09554558
cg09887059	cg24203800
cg11453719	cg01067139
cg06444282	cg11433787
cg17259183	cg17283268
cg11718030	cg07224438
cg25260137	cg15138249
cg14600824	cg20759084
cg24604013	cg07063745
cg23200020	cg16642791
cg18877506	cg14895945
cg13688123	cg21582714
cg15347189	cg27182106
cg06817490	cg27561072
cg13634602	cg19915305
cg00735923	cg11079525
cg06594404	cg25450033
cg24848035	cg03828224
cg03576469	cg17099072
cg24427504	cg12216318
cg01897797	cg26985289
cg07959771	cg09423994
cg12212311	cg15299463
cg14861089	cg03877364
cg01181227	cg19725489
cg16902385	cg26935619
cg07907386	cg11054680
cg24292235	cg26642667
cg17302155	cg15197065
cg03696599	cg15023427
cg23089825	cg14314071
cg17152757	cg22939193
cg14497172	cg14665413
cg19555331	cg21688209
cg15987088	cg04294990
cg10152131	cg06496261
cg22805381	cg00909275
cg12820681	cg22079161
cg21488538	cg17189748
cg14394692	cg18474885
cg19370054	cg24190127
cg09626894	cg18382422
cg08393317	cg26200141
cg18265162	cg13249593
cg21806015	cg16653901
cg17538572	cg02672530
cg13802013	cg01316047
cg24595510	cg15926342
cg13879483	cg10558228
cg25115993	cg08135406
cg02709432	cg27513684
cg14094983	cg23281012
cg19254119	cg06085743
cg04475027	cg03461399
cg20449590	cg07638500
cg04849842	cg06867613
cg27362525	cg20855160
cg08382226	cg11426427
cg27212234	cg19424343
cg03713642	cg00430888
cg06571407	cg06158040
cg13502741	cg25483003
cg27555582	cg08946426
cg03604011	cg12828262
cg00619126	cg03166566
cg05020625	cg09420761
cg10253847	cg21225608
cg04888113	cg22524447
cg05325193	cg02873700
cg12840719	cg24219308
cg21996227	cg23053918
cg04574090	cg15043711
cg13476133	cg22902537
cg15466862	cg21182461
cg09795588	cg01401337
cg08688773	cg00565070
cg06537894	cg01176433
cg25691167	cg26175729
cg23049458	cg23951781
cg01518607	cg09259081
cg12691004	cg26336059
cg23811057	cg07322117
cg10443049	cg06804154
cg02467858	cg01425054
cg25764899	cg10214045
cg01157404	cg17526424
cg24892966	cg09384159
cg00310215	cg04165120
cg03156893	cg22448308
cg00970325	cg20257553
cg03287111	cg09805010
cg11413039	cg08330183
cg06769546	cg19782173
cg16727923	cg22087390
cg19897071	cg05353710
cg25369015	cg09949713
cg26938597	cg09498379
cg16596604	cg08974450
cg18173184	cg19433769
cg06392169	cg05502701
cg20998319	cg21238609
cg17926950	cg03616030
cg22232207	cg05697587
cg11528849	cg26365460
cg06998282	cg14557185
cg13691247	cg07645736
cg16664405	cg05567409
cg10109500	cg26963976
cg11071231	cg11961138
cg27422872	cg05200037
cg21779611	cg18056303
cg02457680	cg07525299
cg25219329	cg19852660
cg04611203	cg10471544
cg06629130	cg23163783
cg04123385	cg00777209
cg18267049	cg15555970
cg00970396	cg07686916
cg18739950	cg20800536
cg13962212	cg27639268
cg01933308	cg22290045
cg02283366	cg21357361
cg15467646	cg04396637
cg11445123	cg16463564
cg05422029	cg02270541
cg13096208	cg10641368
cg06204922	cg22703061
cg21154627	cg07253264
cg04751631	cg11540624
cg26595643	cg26310456
cg12600174	cg22818604
cg22758454	cg12005429
cg05864140	cg11951292
cg01016662	cg09359820
cg23278196	cg09738592
cg27393010	cg08030545
cg07931411	cg12499235
cg22848150	cg06521357
cg13248778	cg15304497
cg20567847	cg17662953
cg16703956	cg12241125
cg22747746	cg12721730
cg19099050	cg24109415
cg05369857	cg18256985
cg13019491	cg16396527
cg03943218	cg00622654
cg14055896	cg02963266
cg26132320	cg25442239
cg09420907	cg24955406
cg07382554	cg24102726
cg04534765	cg26046204
cg06335867	cg06401414
cg17723653	cg06370133
cg14768785	cg04013093
cg08680048	cg16459519
cg27189087	cg16206744
cg12744820	cg01249072
cg16005540	cg04474990
cg05497345	cg10825876
cg23900203	cg21273366
cg03496114	cg06012493
cg01158680	cg14195974
cg03032214	cg07035320
cg04452959	cg26581982
cg03940848	cg19476647
cg25881804	cg03338924
cg14120049	cg25922341
cg08958294	cg06144080
cg05310764	cg24338091
cg19792599	cg26425045
cg21461649	cg11716681
cg04062391	cg10440483
cg08125821	cg16675029
cg09276998	cg22926526
cg15368905	cg17735181
cg26870725	cg11625868
cg11789612	cg25744700
cg16264705	cg16367976
cg02232704	cg23645199
cg03905847	cg13395035
cg13611822	cg02591578
cg02349186	cg13428516
cg00169412	cg14423541
cg11439821	cg10410170
cg16288089	cg18976418
cg10486998	cg06423975
cg27071152	cg12577321
cg24599434	cg14446979
cg12877723	cg06952752
cg11557382	cg21026022
cg15219228	cg23016766
cg21122225	cg26581206
cg08167706	cg14609757
cg05255275	cg04875118
cg15222899	cg23605439
cg11873482	cg27304729
cg05151803	cg16234298
cg10192893	cg17944328
cg05255522	cg06546722
cg02058267	cg15537436
cg09513990	cg24551579
cg00807871	cg04509607
cg03281661	cg08461752
cg20194314	cg13144588
cg13358636	cg26269881
cg10284771	cg23091824
cg03078269	cg05329785
cg09537620	cg22802720
cg03774514	cg19414630
cg02681173	cg27579313
cg24771804	cg12843448
cg13604337	cg00291003
cg22029189	cg15587508
cg14011639	cg19179603
cg16580499	cg25353308
cg00089798	cg01709316
cg08530237	cg13628960
cg24613080	cg24046305
cg07783282	cg23582408
cg11706835	cg05013483
cg26590537	cg00044505
cg08263589	cg09820011
cg24863335	cg20314490
cg15316843	cg02143404
cg15031661	cg18473090
cg19223299	cg26805306
cg07448060	cg06883949
cg15215612	cg02125727
cg02776664	cg24826527
cg19161112	cg03272310
cg18924324	cg23468897
cg13703871	cg02849695
cg02683759	cg20222376
cg16504626	cg00455216
cg13012916	cg18967846
cg04262140	cg09453116
cg26480862	cg12894649
cg03502002	cg05697101
cg17342973	cg01517940
cg19772399	cg03144714
cg04223424	cg10112407
cg21819468	cg13052543
cg26781129	cg08603836
cg11324957	cg26992952
cg01307130	cg03979582
cg14151259	cg02444987
cg06954658	cg26785617
cg04294888	cg12500284
cg17241776	cg08790212
cg21185289	cg10591911
cg04154138	cg05976695
cg16104915	cg21875437
cg09193347	cg16563470
cg01085837	cg18315527
cg00524220	cg25474358
cg11130317	cg06555490
cg21549195	cg00624375
cg05221057	cg07519721
cg05068987	cg10486610
cg25431463	cg26019472
cg16562275	cg04989070
cg17583413	cg08358907
cg26682580	cg26235537
cg01324372	cg19783675
cg20527270	cg01854491
cg23068913	cg01788396
cg14558529	cg04767756
cg01688536	cg10886005
cg02013838	cg18204321
cg05099508	cg23146534
cg04733537	cg04034967
cg19155518	cg26943658
cg22920300	cg02801359
cg06463958	cg26643384
cg26860935	cg02751123
cg00098144	cg20146868
cg14367020	cg05890887
cg17495087	cg10030921
cg08195943	cg16279835
cg07647726	cg12000995
cg18087672	cg05065037
cg08737296	cg14539900
cg24031355	cg03756514
cg00840332	cg17001448
cg13438893	cg09543727
cg11142705	cg15817923
cg24221648	cg07015775
cg05884032	cg12421536
cg18952647	cg01341891
cg09436502	cg08946801
cg10379890	cg16790890
cg16206460	cg05295919
cg02177231	cg13359054
cg21093192	cg26629184
cg15617155	cg05315874
cg09696939	cg06923988
cg00336320	cg01088528
cg23302649	cg15444387
cg20023231	cg12592974
cg11856078	cg21898799
cg25990363	cg11395893
cg08481075	cg12426092
cg02919936	cg25615509
cg22697574	cg01077808
cg04218812	cg04638014
cg10784386	cg17945447
cg22770135	cg25628543
cg15845792	cg13694471
cg26436330	cg19886448
cg17315500	cg02506043
cg16099023	cg04489803
cg08620044	cg14839351
cg02344820	cg20206129
cg18940047	cg16460466
cg14780632	cg25139229
cg21971621	cg09377882
cg18674980	cg23224828
cg18438793	cg14417687
cg25349154	cg26118221
cg06818532	cg19757154
cg24961583	cg03345567
cg09260089	cg06389444
cg07413251	cg16150798
cg06616729	cg07220782
cg11437784	cg06686306
cg15987885	cg01608788
cg16255914	cg20103150
cg22916722	cg02979741
cg02622316	cg19286686
cg18081940	cg10989879
cg10056132	cg21966289
cg01419831	cg12943539
cg22694191	cg01713505
cg21200539	cg09149842
cg04279973	cg05032934
cg11670211	cg01725383
cg19267861	cg17298279
cg05080154	cg26269797
cg19304150	cg20508508
cg14007067	cg08920121
cg27663938	cg13284045
cg14732324	cg23601994
cg20388732	cg20052079
cg18343437	cg05348366
cg02387326	cg22928002
cg16404371	cg00795626
cg15146859	cg24094550
cg25585712	cg19397320
cg14095438	cg24698536
cg11835068	cg26415571
cg26452868	cg10454529
cg05525743	cg19768599
cg21153898	cg09854746
cg01246835	cg27656486
cg06652329	cg24419284
cg11660826	cg20132590
cg02093732	cg20733500
cg08701047	cg14245804
cg13759674	cg02503376
cg23918923	cg21428833
cg07878486	cg03534375
cg17239236	cg10703496
cg10896862	cg24737324
cg27099274	cg16291917
cg15140703	cg20749769
cg12612118	cg04716990
cg02156680	cg10381957
cg23207676	cg08653403
cg08582356	cg15308666
cg10370599	cg11084086
cg01108118	cg19786733
cg22235018	cg11666924
cg08983217	cg21952313
cg00812833	cg15491247
cg08304190	cg25499099
cg26299169	cg08827060
cg20711812	cg14772594
cg00812438	cg23939808
cg21678312	cg05040023
cg13314145	cg02493211
cg23697410	cg01151686
cg15341350	cg14039463
cg00590139	cg02192117
cg25247290	cg09342567
cg05571581	cg03303162
cg00800229	cg13300623
cg12848065	cg26014884
cg04612444	cg01866606
cg00642460	cg11163975
cg19925849	cg08573648
cg26809635	cg10946576
cg03224572	cg20210501
cg03041738	cg13420792
cg06235653	cg00778858
cg23288059	cg03234437
cg10643691	cg25637722
cg11601252	cg04417471
cg21546184	cg25784219
cg14022137	cg23525243
cg14428146	cg02190746
cg20270863	cg26298737
cg20295992	cg17155907
cg14595003	cg00357532
cg23165899	cg04690482
cg07353303	cg02558543
cg00175709	cg16018130
cg16842053	cg16104283
cg08806408	cg00524108
cg19369022	cg10150686
cg09234518	cg03304380
cg16459364	cg20731798
cg23113963	cg11219407
cg13540960	cg02003159
cg16865446	cg23511151
cg17326769	cg06124827
cg02531437	cg01065373
cg02524954	cg23721301
cg06274671	cg11639950
cg10927178	cg12807293
cg21031345	cg02520559
cg09812070	cg13497506
cg13441766	cg07643904
cg26371320	cg14864508
cg13481132	cg07436991
cg26841013	cg10439651
cg25364619	cg15834037
cg01431993	cg04904276
cg00124375	cg05103231
cg18815343	cg15472251
cg13539545	cg18919720
cg19488620	cg09102835
cg13958426	cg01924942
cg18055007	cg09235583
cg01336781	cg03720100
cg22982368	cg20070536
cg12024292	cg22716984
cg24390913	cg02508848
cg09124223	cg16532282
cg17736443	cg24995657
cg05044961	cg20219149
cg07897451	cg11399099
cg23989821	cg10008387
cg16399049	cg22410057
cg06495961	cg14658285
cg13445796	cg21911557
cg14000361	cg11679443
cg25191628	cg02231052
cg21459340	cg25148771
cg03637878	cg16411883
cg21627409	cg24281668
cg11905007	cg12145866
cg12892506	cg07684775
cg19533977	cg19926161
cg04765848	cg07677396
cg18710162	cg27503573
cg00688447	cg21755440
cg14024461	cg24000099
cg22447539	cg24043628
cg18661205	cg12168153
cg02938205	cg08761410
cg25756435	cg15482882
cg08104202	cg19033654
cg15484988	cg04347016
cg06113354	cg05237436
cg14556896	cg17114192
cg13294849	cg08314021
cg23174616	cg20913732
cg18240143	cg02751453
cg03540175	cg24079702
cg07629454	cg17845279
cg09797337	cg26296762
cg23058998	cg02589828
cg05735180	cg23295127
cg25947489	cg24545466
cg06490869	cg11944815
cg17983217	cg07031916
cg23727983	cg11843799
cg08327269	cg17179568
cg27557378	cg15527643
cg05013728	cg19578660
cg17188046	cg14079131
cg22070855	cg05660803
cg05032848	cg26911787
cg23082339	cg03400107
cg00480389	cg12036544
cg24393316	cg08450636
cg23057706	cg07891619
cg04552470	cg24541871
cg01452847	cg04284814
cg13931925	cg27266027
cg03205103	cg19827148
cg09704750	cg22111318
cg23164203	cg11714972
cg27583690	cg26063719
cg03964958	cg06850558
cg14074052	cg10256052
cg12456714	cg08090396
cg12393318	cg21581287
cg05353133	cg20596329
cg01994275	cg20173277
cg19839655	cg00616369
cg13611347	cg21839913
cg14564076	cg22452230
cg10397440	cg13516551
cg22370006	cg22481535
cg02027945	cg04453065
cg23290344	cg16345795
cg23891360	cg23352185
cg08315202	cg21972156
cg02182795	cg21407839
cg24324985	cg20066120
cg25460143	cg07931783
cg00257455	cg03993166
cg23696752	cg11931667
cg23716800	cg27127705
cg06740600	cg11041835
cg06046431	cg15986841
cg07204550	cg27519958
cg26248173	cg00010947
cg08322102	cg08256701
cg25900085	cg17368581
cg27499361	cg01088404
cg00582524	cg20977170
cg06327407	cg01381636
cg10022526	cg07372034
cg18567924	cg26828909
cg23807890	cg05295015
cg25026529	cg02891153
cg15292275	cg13946767
cg13391820	cg00289052
cg06963053	cg26538942
cg15484532	cg08422181
cg16727201	cg07804481
cg22488256	cg27018013
cg04543008	cg10421247
cg08151731	cg06806044
cg00711088	cg05028089
cg24529280	cg14215459
cg24530250	cg08320059
cg21001184	cg04707531
cg18447772	cg11402700
cg22304612	cg06054026
cg06496344	cg21166544
cg19675288	cg01078627
cg21026830	cg24413781
cg00824018	cg13912035
cg14817655	cg20183802
cg21187352	cg23863718
cg00100121	cg21553145
cg14445814	cg02838178
cg02770054	cg18386310
cg16001495	cg23161218
cg09655666	cg10316635
cg20041567	cg19192120
cg12139725	cg15282018
cg09234616	cg12079303
cg00627241	cg00735315
cg14977066	cg08851719
cg08406370	cg03365261
cg11791751	cg14882054
cg07984133	cg22665692
cg15104644	cg10051814
cg27655158	cg22522509
cg13574390	cg21964551
cg21570709	cg00107782
cg23934404	cg08864381
cg23906738	cg23142396
cg11469061	cg13126982
cg02241397	cg10183714
cg25025437	cg00884093
cg20675505	cg04719491
cg09183316	cg20808578
cg00076538	cg03246273
cg17401179	cg24506149
cg15272362	cg11964823
cg05065989	cg20956634
cg19624849	cg10951630
cg11176493	cg06751705
cg03885271	cg02469445
cg00557947	cg18465694
cg19254906	cg26869362
cg14359292	cg26033520
cg22865470	cg23623458
cg14979301	cg05612758
cg14470895	cg01931958
cg19822251	cg14464464
cg06164660	cg22044840
cg14669379	cg05862135
cg03970036	cg04413986
cg01454215	cg03713997
cg24227728	cg24399556
cg20585869	cg11704751
cg00056985	cg23886747
cg06958563	cg13653195
cg04548856	cg07698674
cg16963144	cg10146185
cg10508760	cg19697558
cg26924440	cg04865726
cg16646743	cg05352767
cg20113824	cg23419880
cg14523847	cg15055039
cg00939495	cg15941164
cg15634980	cg22762615
cg19595012	cg14102128
cg08065231	cg14680989
cg27282900	cg16401290
cg00992239	cg09669930
cg18653451	cg08231603
cg02836529	cg03831206
cg00929798	cg07199524
cg05374412	cg05123139
cg20034792	cg08074971
cg12950441	cg05037210
cg10659382	cg06332111
cg04118306	cg09667649
cg00017221	cg27661846
cg21038156	cg07229076
cg05917460	cg26481784
cg16433156	cg04841955
cg07739205	cg03191565
cg18129621	cg06784824
cg10171448	cg24942285
cg14278853	cg15223781
cg02101773	cg10539861
cg02469871	cg14451452
cg17508991	cg06304259
cg26519184	cg12847399
cg04878745	cg22240533
cg17162024	cg13209487
cg03044249	cg04302946
cg26492446	cg18163342
cg09535960	cg04451748
cg07085962	cg14031178
cg13997864	cg01550963
cg04205107	cg26011210
cg17384380	cg16547450
cg11213520	cg12529083
cg03623178	cg24323958
cg11764900	cg10040748
cg03145999	cg03719083
cg19651694	cg10552385
cg00795341	cg04079248
cg21773872	cg19965221
cg11898486	cg13482209
cg24021956	cg22140446
cg09053680	cg24835458
cg07139301	cg01103911
cg15659713	cg11455690
cg13631913	cg11869510
cg01268824	cg24137332
cg13021619	cg02458141
cg24011260	cg01362383
cg25463470	cg22380693
cg06556702	cg25161976
cg06653699	cg26872907
cg13210580	cg15473325
cg21707187	cg14313443
cg09462808	cg19306368
cg12816961	cg18587988
cg04275404	cg18270113
cg02454806	cg00204501
cg24680586	cg18434712
cg18669209	cg27253814
cg23758305	cg04259907
cg17231999	cg26670245
cg18350739	cg07865091
cg13163930	cg22177364
cg21334513	cg04999637
cg07393736	cg05392737
cg23141355	cg09087110
cg05655837	cg05069426
cg24109980	cg21431338
cg07142797	cg14627743
cg11901043	cg25467652
cg21370856	cg02639007
cg20443254	cg15032239
cg15415452	cg12576153
cg18710784	cg24337497
cg06924241	cg14222879
cg03114255	cg17220042
cg14409023	cg01897594
cg18201679	cg15226147
cg21384402	cg07278165
cg18096722	cg03559815
cg12323723	cg04112539
cg27539986	cg27554509
cg14907769	cg15375239
cg06779449	cg25937494
cg24896649	cg10478867
cg14502484	cg09766769
cg23302682	cg23289794
cg10249375	cg20721121
cg11281641	cg00699807
cg05904135	cg23616100
cg23448584	cg19096799
cg09607276	cg12394377
cg04095724	cg11966450
cg07837260	cg10949322
cg23990012	cg26573952
cg22376706	cg08122545
cg23866687	cg23999422
cg02780849	cg20383084
cg12204258	cg01512840
cg20370678	cg15711037
cg00379720	cg19858017
cg04436818	cg09414156
cg21922574	cg21004325
cg07565505	cg13903809
cg03198578	cg27063170
cg01670677	cg22487414
cg07204280	cg05267955
cg18652900	cg06312785
cg23194609	cg08669361
cg03131298	cg00779180
cg10575261	cg12745400
cg15790037	cg22156255
cg16620382	cg04381380
cg19098796	cg09474156
cg19053239	cg03993109
cg14996220	cg11972953
cg01496199	cg08905118
cg08900371	cg00991755
cg08368654	cg01285164
cg20170533	cg11193342
cg16166796	cg05727691
cg02300154	cg03477332
cg25092838	cg11587224
cg19896639	cg08765317
cg25958283	cg10404142
cg02490708	cg07111678
cg25662926	cg02331910
cg09142313	cg26066349
cg24812837	cg26412374
cg04462627	cg03980991
cg05928342	cg09565639
cg09112081	cg07716847
cg06539804	cg26272614
cg02582203	cg16099599
cg08305551	cg04001556
cg08578734	cg24367628
cg06660530	cg00906812
cg15811515	cg10944051
cg10835584	cg09705243
cg08439930	cg26302103
cg09135016	cg01774108
cg13855924	cg13833484
cg09971314	cg01129886
cg21054521	cg02160608
cg06962944	cg27013478
cg02340083	cg17962342
cg04281464	cg13421935
cg00002719	cg13298147
cg20701486	cg16348820
cg05882680	cg12532653
cg14568830	cg00800993
cg26262482	cg08696470
cg04832466	cg26962618
cg02991338	cg24436906
cg02644510	cg15190792
cg05952494	cg26039058
cg08993368	cg24465469
cg11334771	cg02304656
cg16407471	cg10711857
cg24150172	cg06373505
cg19587904	cg25161129
cg15131808	cg07668993
cg08323651	cg20308351
cg07320819	cg17147466
cg17357285	cg24484856
cg00854242	cg22932815
cg18448581	cg09546345
cg17172851	cg14202910
cg19385628	cg04362096
cg01447112	cg06671690
cg05101674	cg19930057
cg07792478	cg18351479
cg23235241	cg13724379
cg16300300	cg27288424
cg11444278	cg26863200
cg07113642	cg09868354
cg01735384	cg00668525
cg08086724	cg01689657
cg26836696	cg12855247
cg01397679	cg22015527
cg26371061	cg20183778
cg08159291	cg10911340
cg09424526	cg14878357
cg06562865	cg12556436
cg13267264	cg15455752
cg21910355	cg18856478
cg11121623	cg17842066
cg10034364	cg19571071
cg08832069	cg08599635
cg14284618	cg24163242
cg26630231	cg00676224
cg22491927	cg14491776
cg03202804	cg17454234
cg20229534	cg08217660
cg04891086	cg07099640
cg05404010	cg14324255
cg01500945	cg03127174
cg18617005	cg18519694
cg06073449	cg09467605
cg11155432	cg12050271
cg03166753	cg12116192
cg24960947	cg26402417
cg25464921	cg18411480
cg19497031	cg13558608
cg18092028	cg22523077
cg15885337	cg21758197
cg07703401	cg00970737
cg22178613	cg17329494
cg00347904	cg05573381
cg02228111	cg05753675
cg06515144	cg11739225
cg18952796	cg27144224
cg06400704	cg00751785
cg26163234	cg11279488
cg10445315	cg19154027
cg16543094	cg13758899
cg16025847	cg22317104
cg00515457	cg08129048
cg18144860	cg06523916
cg01384488	cg25025235
cg25266629	cg20621463
cg04830357	cg11226714
cg07879739	cg01517968
cg23695133	cg12226111
cg18229521	cg02920502
cg01642521	cg09298313
cg11536474	cg00811020
cg14488317	cg18146300
cg10541517	cg00534133
cg00483562	cg00475645
cg14123942	cg05644498
cg05768427	cg08317284
cg26990587	cg02397514
cg27116912	cg06219592
cg21383487	cg03163443
cg16783744	cg11449564
cg12880658	cg09738410
cg19355087	cg11119746
cg22868282	cg13274254
cg14080475	cg07078960
cg04199473	cg21188772
cg07642043	cg26358286
cg09398550	cg03844381
cg09788416	cg25191241
cg15076145	cg04846203
cg17345081	cg07939626
cg02656891	cg23470137
cg08784462	cg27094117
cg20980783	cg00246969
cg26721264	cg26764244
cg06572160	cg20466748
cg23658477	cg11079048
cg11328303	cg13331200
cg16589135	cg22417420
cg13899678	cg17665164
cg25362630	cg12523932
cg09527126	cg01631162
cg25572043	cg24995678
cg03276408	cg10342899
cg01440489	cg07731916
cg00482488	cg27532187
cg20072171	cg15219145
cg03524083	cg26383870
cg02179455	cg20802051
cg02523844	cg15143809
cg04623265	cg09715672
cg09434193	cg19119071
cg11334214	cg24482496
cg02328010	cg01686920
cg06437840	cg20469139
cg00822495	cg12766407
cg24809973	cg24159934
cg27615388	cg01509330
cg07974511	cg05164926
cg07703462	cg00666685
cg21483883	cg15235096
cg17294725	cg11342106
cg26568762	cg17772171
cg05270344	cg21962901
cg11286063	cg01396065
cg26264232	cg00344445
cg02526522	cg16504335
cg04862347	cg21083161
cg26818625	cg24294529
cg04540383	cg02225716
cg13755070	cg00306090
cg26074603	cg06253058
cg12500879	cg13943249
cg02878244	cg03573179
cg05728754	cg10915772
cg23619365	cg14878812
cg13161658	cg02669349
cg03059131	cg25129384
cg23424273	cg24859484
cg26503178	cg02445664
cg20889841	cg08136809
cg05191879	cg16934981
cg05134015	cg02725935
cg13692446	cg07002965
cg07572341	cg22714094
cg15186181	cg09391128
cg24203741	cg16662645
cg04368094	cg03806916
cg19205994	cg14350088
cg25666433	cg06375085
cg25908985	cg04359250
cg17911318	cg15540044
cg05048377	cg02365078
cg23353952	cg17989428
cg05121790	cg15177071
cg19580752	cg08523258
cg26890189	cg22116234
cg23536473	cg04839764
cg26205771	cg06179152
cg05732750	cg21856067
cg10184889	cg00099835
cg15547669	cg08464177
cg01405445	cg08177359
cg16044251	cg11481793
cg22623133	cg02263539
cg16707405	cg10165071
cg13291704	cg13512830
cg03177042	cg16391327
cg24104241	cg09255666
cg26162932	cg14199276
cg22831607	cg20172862
cg23757446	cg06093719
cg06279276	cg01837362
cg14123923	cg09907720
cg11751806	cg25541209
cg05663573	cg17304878
cg26210445	cg06848689
cg02700891	cg04138181
cg13696940	cg22078869
cg08430329	cg21117668
cg26618965	cg14220394
cg02049210	cg08160643
cg07599133	cg05280148
cg19591056	cg10774636
cg25915307	cg26005303
cg14125604	cg19563107
cg01347682	cg05506600
cg09187933	cg23130097
cg15712559	cg13080626
cg14330641	cg05952098
cg08480826	cg13217116
cg23217097	cg04560810
cg13465477	cg19640130
cg23302570	cg27109912
cg23409774	cg13176070
cg19776201	cg08778851
cg05719164	cg21736309
cg17529832	cg19692996
cg17296482	cg17074000
cg12382902	cg06183947
cg06094615	cg13230172
cg02126753	cg22251932
cg13060157	cg23617786
cg10842141	cg02959669
cg13800209	cg11242978
cg09236176	cg12499130
cg04514123	cg23757738
cg03996195	cg20963592
cg27635394	cg26635824
cg03109827	cg06457736
cg10233825	cg02333852
cg26554567	cg02786012
cg03475285	cg15543167
cg08949339	cg18251222
cg16845394	cg03469079
cg22410869	cg15645986
cg23513784	cg18153977
cg10029842	cg16961092
cg04768697	cg16209630
cg17085688	cg23025223
cg18063733	cg23629166
cg00252282	cg02041547
cg10224098	cg23361708
cg18716164	cg12492906
cg14982203	cg22817198
cg22873539	cg20824576
cg05394663	cg08173216
cg22058708	cg22243583
cg21529533	cg25347362
cg00530925	cg22998476
cg21624902	cg17135325
cg00663077	cg06596329
cg04363624	cg02637302
cg03278146	cg17159837
cg16330450	cg27450667
cg07150062	cg05103387
cg03572772	cg22814048
cg06572465	cg18401645
cg18035399	cg02579136
cg00478361	cg07467448
cg18482098	cg15070718
cg24880701	cg19079194
cg08066035	cg05513908
cg24313640	cg11702455
cg00853103	cg15789607
cg26162582	cg22176709
cg22749589	cg09170679
cg22538054	cg03103888
cg11235152	cg04140924
cg23771603	cg19202014
cg09658429	cg22632840
cg15854847	cg08687718
cg09605164	cg24397552
cg04799343	cg03143886
cg25209842	cg03722586
cg03087912	cg11862610
cg27649239	cg26470798
cg04550737	cg05245655
cg24703168	cg13750264
cg16611581	cg13401987
cg14416371	cg04996158
cg06382344	cg07176034
cg04743654	cg18846554
cg10429608	cg15586945
cg04145287	cg21288778
cg20142271	cg05575505
cg21472506	cg09704584
cg24228819	cg17952513
cg16420756	cg10515048
cg18507379	cg03578822
cg01461840	cg09595471
cg04568492	cg16587988
cg11831238	cg24226687
cg03175771	cg11722183
cg05825559	cg02952711
cg26170604	cg16477774
cg24463006	cg03742214
cg14317285	cg27275789
cg01666600	cg03240301
cg15885628	cg03283282
cg02161084	cg12103475
cg27277463	cg12717729
cg02300216	cg03704308
cg05575054	cg03746590
cg19600750	cg02072376
cg27505273	cg06552037
cg20565374	cg24349886
cg13721404	cg05164514
cg13315970	cg13825876
cg08548396	cg17652174
cg12751432	cg11398511
cg15959715	cg13924287
cg25316663	cg22797900
cg02717454	cg27544799
cg03562044	cg03439990
cg05965392	cg16582156
cg05743346	cg03769349
cg27052113	cg17339910
cg18197392	cg12598340
cg15836635	cg02337349
cg19166302	cg25638997
cg11679177	cg20481909
cg23432345	cg00649377
cg18920423	cg25835351
cg21541833	cg19903753
cg21106486	cg27362927
cg04556542	cg12840537
cg14419740	cg04545296
cg14468692	cg23931558
cg01297721	cg08984586
cg26701408	cg17446654
cg10300684	cg07988060
cg05372113	cg20309358
cg14270857	cg23132254
cg24504927	cg02841482
cg26083180	cg22913584
cg02858118	cg18174052
cg20987924	cg23629001
cg00469207	cg04775589
cg23901852	cg00353411
cg03530754	cg24634420
cg16927040	cg11638847
cg27014380	cg18411891
cg02340220	cg18123048
cg04343891	cg12391563
cg20059140	cg13847963
cg20648847	cg04667586
cg02072400	cg10071973
cg22600043	cg21145136
cg05057720	cg01367424
cg12042659	cg04205943
cg06172475	cg24353443
cg06724588	cg13500797
cg11836119	cg20876723
cg06611810	cg23500774
cg13401703	cg10095226
cg00133595	cg24702147
cg09222749	cg11190156
cg01356950	cg14172094
cg15129823	cg22488352
cg02392179	cg05313302
cg16793866	cg11748880
cg17037963	cg08698943
cg17741839	cg09307279
cg01664666	cg23682007
cg26332560	cg08424188
cg09175749	cg05900430
cg07211140	cg15325978
cg22802813	cg17224732
cg11270393	cg00342358
cg21362478	cg03158666
cg24705960	cg19051105
cg24328125	cg13073699
cg07293584	cg09693432
cg03917623	cg14909730
cg01450705	cg09944147
cg14251870	cg09013092
cg25339566	cg24302086
cg27458485	cg02711460
cg19653212	cg20793089
cg02317400	cg26479374
cg01390574	cg26153578
cg03365311	cg05191076
cg26983177	cg26349976
cg17877704	cg11359543
cg14442421	cg12805420
cg18759990	cg01963623
cg24306585	cg06767762
cg02215070	cg24225259
cg16898239	cg10342614
cg12350762	cg03292213
cg07349208	cg19827167
cg15261247	cg03971469
cg12099952	cg10594237
cg05031521	cg12066624
cg14944647	cg21907877
cg10741153	cg24554061
cg05406791	cg07764676
cg06123396	cg15706156
cg21784917	cg06916446
cg02671880	cg17490196
cg16098981	cg11372006
cg03169018	cg13559144
cg18449734	cg04298196
cg26770917	cg16830966
cg05309948	cg27328431
cg26639039	cg23731687
cg17316316	cg14902356
cg20183619	cg10995380
cg05475524	cg24700663
cg01534423	cg15326887
cg18235050	cg16687447
cg22336004	cg12272837
cg04698114	cg04342762
cg08594218	cg18943969
cg06061257	cg22297966
cg19079845	cg01782227
cg09086201	cg02357389
cg24199834	cg06723863
cg18323912	cg09061583
cg13206017	cg05806620
cg00986824	cg23610018
cg25950625	cg00270878
cg08047907	cg21489382
cg13801381	cg04514556
cg23357130	cg15046818
cg27019126	cg00815931
cg10084644	cg00229232
cg03905413	cg07013994
cg13683990	cg22191741
cg02767771	cg01407460
cg21730993	cg11063729
cg12615761	cg10364182
cg06759058	cg09713877
cg04747226	cg14153319
cg19437183	cg16302458
cg12110677	cg14651505
cg19414591	cg09567642
cg25147376	cg00037072
cg20646280	cg05642379
cg03532926	cg12894990
cg04021697	cg22626522
cg23180938	cg14280424
cg12736146	cg06713098
cg25591794	cg09506302
cg20092531	cg03366925
cg10762626	cg23473819
cg08699646	cg12999837
cg04227789	cg08738040
cg19619405	cg07348706
cg27275352	cg21712678
cg14328457	cg21511817
cg08013557	cg00086871
cg12821278	cg16048517
cg06969287	cg02973469
cg27122213	cg14657818
cg09854626	cg09222379
cg16949120	cg11305259
cg00960305	cg16212881
cg23890008	cg26386643
cg01961447	cg02562519
cg13467162	cg00261781
cg26730416	cg03620853
cg20260592	cg14138116
cg00914041	cg06571075
cg21678461	cg19246266
cg00370229	cg05879418
cg04670802	cg23276187
cg24625128	cg08189659
cg03208936	cg00908027
cg15045802	cg26768712
cg06304097	cg12054852
cg13902210	cg13533151
cg09558195	cg26817300
cg08673716	cg09785391
cg07311313	cg02656741
cg03409187	cg10136576
cg11338643	cg22918572
cg08572611	cg04031129
cg04515996	cg07462932
cg10858215	cg03812320
cg23065934	cg04891617
cg09649610	cg03259733
cg26654934	cg20595215
cg18664869	cg21883621
cg24632241	cg05904966
cg20985450	cg19385386
cg02728050	cg08140634
cg22474464	cg25011475
cg19712603	cg04231677
cg03539016	cg03928154
cg08516516	cg16845486
cg06464008	cg22612448
cg12374721	cg09101941
cg03694580	cg05390968
cg07931391	cg03500911
cg02630553	cg22595230
cg18721420	cg19267533
cg15490715	cg15085899
cg25618573	cg26147554
cg13222752	cg24139216
cg00382463	cg22443205
cg27232866	cg01995078
cg03893271	cg12456090
cg06765956	cg00912191
cg16897114	cg06565975
cg11176990	cg26937423
cg00817367	cg27538003
cg01878345	cg07871324
cg10303487	cg15715256
cg06666008	cg13985784
cg26937500	cg03249710
cg04931582	cg13436232
cg20457796	cg19591206
cg19981568	cg04016086
cg06912252	cg04417788
cg20122943	cg01047631
cg00745555	cg02625942
cg14063488	cg05380570
cg13088368	cg21384492
cg05372242	cg16658099
cg26483229	cg08467103
cg10961841	cg25735887
cg08862890	cg15698995
cg08034379	cg06528063
cg03306374	cg27622506
cg27058257	cg08821669
cg21634365	cg03142697
cg04008888	cg16908123
cg22478210	cg11252048
cg13696942	cg07139985
cg23158731	cg02552311
cg17567560	cg15561235
cg18424634	cg27106476
cg24516711	cg18228693
cg02874376	cg16345507
cg13777681	cg22220467
cg05945059	cg04867733
cg09570682	cg06358608
cg03867475	cg00088299
cg02401454	cg18947032
cg14526047	cg24786579
cg27363327	cg06293787
cg18435532	cg23548928
cg02000882	cg04672538
cg11193865	cg15920791
cg02172150	cg04859706
cg27501878	cg22232616
cg20495183	cg23583739
cg14409958	cg15803895
cg07274618	cg26252281
cg24511738	cg07243103
cg00547077	cg17212720
cg00508024	cg04135106
cg10980436	cg04839259
cg06445348	cg05550995
cg03659519	cg06584237
cg06106763	cg13716933
cg09542210	cg22507402
cg22158769	cg24836204
cg22676401	cg18538662
cg24304093	cg03948452
cg01939477	cg23092358
cg18249634	cg25539011
cg23003534	cg02782426
cg12421755	cg16292016
cg05471296	cg12866999
cg17305436	cg09805314
cg22763718	cg25261377
cg02174225	cg25271375
cg13933262	cg05993306
cg11183365	cg24528604
cg13535626	cg24988444
cg21228005	cg07435894
cg10042106	cg09253581
cg19384531	cg22521096
cg27210464	cg00876541
cg25332377	cg26198430
cg17284804	cg22297177
cg12444328	cg16229364
cg22778178	cg11437223
cg12451869	cg14361162
cg17200768	cg22836400
cg07790615	cg05668405
cg18881873	cg12405754
cg04241652	cg09768249
cg05743885	cg14548882
cg11561737	cg23001131
cg16364709	cg06202737
cg17737967	cg06119536
cg22841810	cg26363065
cg17305181	cg03601952
cg24826867	cg02804087
cg18258770	cg09530790
cg00982136	cg08154944
cg19871940	cg08846870
cg01518188	cg05570946
cg13999188	cg10851033
cg02905065	cg05336707
cg22352818	cg24638131
cg12346592	cg20147100
cg08934846	cg14838188
cg05660889	cg03547245
cg21150901	cg19224280
cg00491180	cg16004911
cg05095591	cg07615067
cg18325622	cg00405198
cg27348223	cg02592133
cg11439596	cg08596817
cg19793905	cg27436118
cg11878182	cg00244654
cg10038009	cg21461300
cg02631468	cg19863760
cg23982858	cg12624080
cg05227549	cg20241801
cg18991611	cg02340856
cg09187007	cg22285621
cg09734791	cg03717364
cg10502231	cg15102325
cg24710480	cg04015433
cg04895288	cg12868887
cg22617773	cg11843606
cg21920775	cg26641076
cg15068050	cg25165358
cg00765828	cg06316553
cg02134353	cg12698737
cg15699267	cg23835677
cg09695033	cg23130076
cg02537638	cg21205855
cg20755170	cg14645209
cg07780543	cg05800683
cg19677607	cg19435621
cg27089768	cg08635118
cg07684809	cg08347042
cg14603098	cg00392242
cg27494087	cg03849754
cg04176888	cg10911980
cg00437985	cg13374389
cg10020356	cg17399234
cg03901886	cg05920643
cg06523022	cg04861014
cg07218663	cg01699425
cg12340947	cg26917540
cg16976370	cg04099673
cg14216285	cg13255538
cg20014049	cg20426524
cg01803925	cg03405114
cg11144753	cg06006403
cg00280177	cg19733736
cg17412258	cg21551725
cg15058464	cg24654264
cg01075271	cg24980904
cg04054731	cg08584628
cg23818870	cg10755035
cg25147193	cg24940880
cg19258665	cg19788015
cg02237629	cg23041332
cg21158087	cg04827747
cg01777643	cg02352687
cg14192957	cg00220517
cg26686732	cg09077340
cg13671919	cg12984905
cg20847625	cg01652953
cg08183724	cg16206138
cg06649048	cg10164885
cg18404308	cg11503720
cg24676486	cg00590991
cg12338417	cg15623398
cg04764012	cg16847696
cg09053081	cg26145103
cg23187653	cg25741047
cg23216292	cg09909877
cg08464190	cg10158711
cg21392341	cg04096735
cg16052317	cg22071344
cg03692651	cg05134945
cg03297783	cg22737985
cg03257575	cg08425810
cg27376182	cg21233275
cg22625415	cg04983289
cg06226567	cg20275558
cg26259568	cg10459087
cg06341177	cg02493904
cg15180867	cg08922308
cg12041056	cg00448868
cg20779964	cg17287553
cg08553437	cg24937280
cg05857941	cg09689279
cg02119792	cg12176476
cg10711209	cg03519711
cg24927800	cg00413099
cg17509967	cg11965514
cg00459623	cg25322645
cg01715455	cg08592530
cg27508551	cg20566942
cg11354906	cg04776231
cg26460471	cg00119011
cg01105140	cg07833420
cg00757082	cg13755776
cg05376374	cg04850366
cg13420848	cg10592446
cg05519781	cg02637948
cg02855576	cg01664727
cg16801887	cg22957474
cg02742906	cg00806311
cg05311909	cg04877802
cg20415170	cg01179140
cg18691564	cg25289973
cg04123776	cg18115495
cg00063471	cg20804191
cg11574975	cg03375679
cg09507526	cg07793638
cg26294995	cg27007178
cg03329165	cg13313036
cg10972973	cg00616603
cg07502439	cg21516341
cg21621248	cg21784498
cg15996480	cg21871407
cg12206199	cg14511038
cg24909548	cg04152196
cg01616178	cg23712980
cg05151154	cg22333960
cg18318649	cg22720560
cg24873562	cg03924111
cg10106804	cg15700009
cg10679277	cg04446777
cg12993163	cg12034678
cg07676859	cg01676105
cg02801786	cg08178124
cg01218619	cg12847279
cg03109306	cg08066844
cg14142965	cg00065905
cg06067372	cg09119005
cg20079899	cg25476939
cg08358166	cg20249469
cg13135595	cg23152248
cg04564030	cg22877623
cg19869443	cg01434523
cg16167741	cg04749631
cg00177451	cg18503742
cg18401367	cg06233293
cg00699945	cg18165349
cg20275889	cg17240499
cg14613271	cg26058391
cg04564920	cg23344935
cg25459558	cg05698228
cg06314333	cg27527593
cg20504856	cg22173241
cg24191463	cg24504999
cg20657674	cg19350682
cg19288904	cg17253810
cg13090478	cg06593258
cg10605681	cg03560597
cg12306195	cg25611880
cg04097639	cg15709087
cg17816394	cg00014986
cg21042456	cg06003296
cg19725343	cg04745698
cg14026459	cg00632778
cg08522428	cg07377519
cg04974290	cg17347471
cg06933574	cg14095101
cg26545834	cg13037259
cg03297163	cg16360971
cg15634398	cg26310240
cg16573782	cg01022567
cg12075445	cg11229610
cg15348972	cg06976003
cg05281894	cg23382700
cg24032666	cg27654505
cg24366702	cg17190403
cg06757662	cg08567382
cg16700924	cg23976652
cg06942027	cg00298153
cg23715830	cg21526019
cg05327864	cg09895920
cg11241541	cg02308795
cg09803951	cg20011983
cg23882862	cg23811268
cg19176453	cg04900999
cg17509220	cg17187521
cg18673954	cg17388683
cg24708471	cg19969778
cg19050990	cg14913969
cg07302069	cg23522611
cg22074576	cg05731021
cg24213507	cg19091068
cg25338262	cg01400952
cg01893212	cg05807991
cg21703138	cg27283993
cg21502786	cg01485704
cg05940984	cg09265876
cg23300372	cg23291161
cg15184602	cg04663539
cg26539524	cg20479311
cg18206027	cg07235071
cg17347389	cg01215356
cg10705541	cg16579555
cg09321400	cg14795281
cg08110542	cg05343811
cg12926938	cg27255678
cg23359394	cg15490944
cg11153872	cg02971575
cg06128688	cg05869699
cg16998150	cg06917634
cg03563308	cg22975434
cg09772661	cg19326153
cg24899571	cg00828689
cg25832771	cg22966065
cg05222924	cg00455372
cg04549460	cg13029400
cg00868383	cg13329852
cg24083324	cg15803869
cg14712186	cg13653482
cg05359465	cg00406796
cg09200738	cg13396318
cg00065215	cg23660999
cg25996119	cg09793807
cg16896847	cg08899199
cg08561856	cg25433490
cg13601435	cg22466350
cg06018401	cg26640895
cg25778535	cg09201001
cg07875385	cg09983301
cg09048084	cg03347722
cg17651959	cg13337201
cg02866628	cg05140079
cg06371502	cg15347434
cg21142738	cg25432336
cg00156216	cg16244220
cg00251610	cg09780764
cg23632875	cg18660064
cg24671344	cg13890969
cg20686234	cg19510970
cg27056599	cg11717700
cg08105965	cg26683259
cg09970120	cg10689127
cg07283114	cg07962812
cg14460403	cg24120822
cg09489306	cg05576619
cg11355215	cg05474077
cg17095728	cg09905475
cg04770504	cg02771240
cg07897248	cg23732384
cg13211683	cg00578530
cg22485350	cg08524197
cg15636365	cg05554936
cg13404421	cg25725117
cg13298199	cg04826215
cg02052895	cg16734947
cg10356655	cg03094935
cg15603568	cg19345165
cg15638709	cg24501027
cg02081277	cg27574673
cg07775371	cg03385233
cg03291960	cg00841968
cg19245371	cg04527840
cg16635314	cg14645085
cg08066943	cg01962937
cg26622320	cg19089701
cg07476508	cg00276098
cg01090834	cg07182965
cg21011827	cg18147309
cg22007163	cg04473078
cg17498296	cg16721191
cg08074201	cg11450094
cg18961681	cg16236766
cg18535437	cg08803263
cg16357388	cg05190557
cg10731794	cg14993186
cg14550611	cg14215748
cg00152008	cg14552663
cg15610020	cg12913496
cg03102879	cg17216759
cg22289434	cg26480413
cg17740065	cg19210816
cg11213987	cg01697541
cg11912765	cg22481960
cg24659054	cg26158180
cg09420439	cg10937652
cg12414557	cg22466171
cg08599259	cg13439315
cg12907379	cg07921184
cg03225817	cg24547622
cg25737323	cg24686911
cg18082337	cg18872215
cg14249876	cg23618440
cg04574459	cg10180764
cg11657440	cg11995506
cg16375290	cg22706883
cg08522426	cg15444478
cg05599550	cg02806927
cg07870307	cg05022225
cg15281032	cg18132212
cg23229261	cg21029612
cg16882450	cg09994553
cg22112443	cg24877731
cg03126946	cg22435081
cg02576468	cg12849795
cg26517849	cg00989853
cg03927037	cg15046735
cg04106782	cg07986058
cg18693395	cg09896598
cg22636799	cg02550691
cg10440578	cg18805367
cg22702772	cg03340889
cg05484788	cg04397433
cg19516515	cg08755218
cg11017065	cg05890019
cg07552700	cg07622996
cg21571339	cg19670923
cg06925387	cg16783204
cg06118384	cg26215437
cg24503056	cg12586428
cg08575537	cg17489964
cg02818811	cg04840494
cg24643706	cg15890707
cg08627720	cg15412291
cg00626110	cg14561229
cg07934812	cg13607835
cg17191462	cg13941021
cg03252986	cg13034654
cg02476510	cg21915935
cg18339788	cg10894566
cg06100368	cg11764359
cg13046832	cg22437405
cg23712342	cg06475673
cg04920358	cg09042952
cg02199397	cg17205877
cg22963915	cg13329981
cg08876932	cg24176744
cg27304406	cg08202978
cg01220680	cg03529908
cg20872937	cg27100990
cg19401033	cg12528403
cg19992633	cg22942838
cg27360326	cg16676300
cg27578458	cg21805221
cg20647610	cg24317647
cg06080793	cg27490380
cg24129947	cg21053602
cg07040834	cg14520770
cg17486097	cg00914462
cg09017619	cg10037448
cg03110368	cg07327202
cg07104660	cg06555959
cg11992375	cg18310895
cg19897940	cg20628663
cg16519587	cg00421654
cg23428725	cg06923622
cg21277995	cg13644807
cg26661034	cg10174867
cg27233989	cg12655375
cg19719547	cg25932239
cg17840719	cg12835924
cg03483150	cg25041172
cg06913501	cg06385187
cg13482308	cg02761523
cg26938364	cg24691069
cg15249639	cg27510832
cg06747432	cg27489547
cg11068946	cg22648143
cg19556774	cg05840931
cg18724565	cg01817714
cg12624829	cg05575046
cg14168530	cg20218907
cg02765328	cg18215449
cg05375728	cg12621203
cg09019936	cg01400516
cg15556502	cg01690029
cg16027761	cg01982516
cg10362542	cg24027202
cg20660720	cg06112727
cg17208528	cg25346915
cg04976324	cg06464860
cg19859290	cg11965880
cg11389172	cg12091396
cg08146483	cg12045337
cg22732101	cg05195393
cg06773023	cg15881990
cg02503981	cg13448753
cg16379462	cg17942573
cg13078140	cg10007002
cg12164612	cg17644311
cg17071639	cg00254480
cg22983083	cg17137182
cg14805347	cg02937776
cg13078563	cg02021210
cg12260798	cg13499022
cg03758150	cg23726566
cg17996619	cg18758559
cg12244581	cg12811157
cg23207990	cg25084220
cg14515424	cg21639410
cg21962423	cg13515774
cg12217400	cg01702820
cg01427575	cg13019149
cg23318063	cg20978010
cg15032142	cg02455064
cg09056181	cg04215348
cg02943578	cg25522355
cg25951981	cg20329210
cg05963821	cg20526672
cg23035602	cg03803177
cg03848381	cg25107254
cg10617909	cg25816545
cg08965276	cg21058927
cg24041541	cg12685846
cg17349389	cg18004175
cg09682330	cg17579667
cg16941302	cg23206622
cg21174533	cg05935360
cg09685182	cg17812951
cg08189989	cg07315745
cg22598028	cg23956737
cg18932798	cg26376809
cg14763548	cg17637327
cg08105748	cg02755475
cg25827490	cg07330114
cg25887069	cg13100962
cg09559047	cg13579960
cg01528052	cg04290452
cg14834850	cg25415650
cg17202313	cg18574725
cg19701540	cg17345569
cg06087619	cg07648238
cg03425110	cg15288179
cg12908522	cg22874893
cg03367387	cg22296762
cg13969001	cg12572625
cg04743758	cg08315050
cg11250773	cg06077899
cg17453780	cg07001856
cg14362758	cg04068497
cg00514268	cg26894079
cg06499647	cg26894523
cg00001747	cg06911843
cg02012703	cg08482978
cg16494192	cg23203884
cg25950325	cg18632602
cg17969084	cg01790771
cg02792792	cg26052553
cg03352287	cg20359285
cg15079315	cg03110901
cg13930892	cg24598094
cg13546240	cg23002268
cg22337128	cg17457560
cg08708684	cg19731340
cg13647155	cg16917996
cg21800232	cg17414580
cg04851712	cg22813140
cg14289246	cg15780484
cg22986178	cg27139841
cg18488157	cg26115851
cg13403586	cg01878724
cg00721572	cg13949903
cg04599965	cg13946860
cg12845520	cg22450693
cg10375078	cg11940495
cg00876704	cg08876103
cg24895754	cg16204370
cg00680551	cg11667258
cg05924540	cg13789561
cg26333837	cg15727409
cg21087137	cg02273617
cg01729827	cg00677455
cg11716106	cg15705266
cg21810188	cg09758623
cg07166679	cg23149492
cg05390452	cg06109664
cg03159124	cg19913563
cg11889808	cg07441654
cg20492680	cg15337897
cg25062137	cg06119894
cg00343633	cg12678451
cg23426958	cg18755581
cg04352304	cg13400176
cg09549813	cg14296767
cg18147366	cg15715881
cg03037150	cg14462928
cg14638883	cg19959005
cg22798201	cg13828839
cg14627172	cg24466241
cg27328797	cg24283186
cg18161950	cg26308477
cg00058329	cg16842485
cg21726284	cg01001468
cg14353137	cg13570831
cg18249173	cg05827267
cg05050757	cg08382774
cg00436476	cg14421180
cg06799422	cg19739264
cg05616550	cg07233469
cg20707764	cg07311968
cg27005794	cg11460820
cg15748490	cg22479947
cg10658542	cg07014827
cg16749235	cg13470919
cg26542254	cg11559343
cg05052633	cg18176887
cg13765939	cg09773756
cg26923490	cg11523685
cg25098208	cg11051843
cg07147166	cg13400003
cg10691809	cg17105604
cg03352189	cg22910382
cg18729357	cg11001581
cg17803868	cg08323199
cg17029156	cg23163279
cg26673012	cg13660803
cg25191041	cg08123074
cg04584301	cg01552272
cg20597486	cg01186919
cg16138161	cg05846707
cg26328510	cg10497720
cg22639895	cg18247307
cg05821789	cg08550615
cg19634247	cg12378753
cg19127283	cg22264930
cg05600740	cg11152454
cg23209519	cg17272795
cg11560280	cg02281226
cg06365057	cg24083557
cg04965141	cg23455224
cg17526573	cg26592556
cg20733500	cg03364486
cg24857620	cg24568194
cg12523924	cg11653406
cg12580752	cg10819847
cg24154839	cg12822583
cg27636290	cg13641293
cg18588589	cg03407648
cg26787505	cg00563793
cg22333733	cg26297819
cg05997350	cg24676409
cg14065127	cg27189395
cg09465746	cg24553364
cg26463908	cg18513200
cg01445580	cg17460441
cg02093112	cg03078043
cg15054725	cg19458020
cg27415552	cg15980539
cg01522430	cg23618323
cg24748769	cg04788249
cg15577595	cg08134631
cg05022306	cg23563507
cg09360770	cg24277715
cg09863247	cg05984388
cg07972135	cg02251172
cg27137978	cg19932097
cg01563031	cg04717579
cg21963436	cg12235988
cg21667878	cg15203833
cg27616661	cg23185921
cg20329153	cg00668890
cg24645214	cg03473387
cg26848718	cg03574723
cg01418261	cg25215329
[truncated: 5,889 more rows]
