# Supplementary material for: Computational Detection of Breast Cancer Invasiveness with DNA Methylation Biomarkers
Source: Cells. 2020 Jan 30;9(2):326. doi: 10.3390/cells9020326 (PMC7072524; doi:10.3390/cells9020326)
Supplement: Supplementary file 1 [file cells-09-00326-s001.zip › Table S2.xlsx]

## Sheet: Sheet
	MRMD		mRMR		PCA		FA
	Training_Acc	Testing_Acc	Training_Acc	Testing_Acc	Training_Acc	Testing_Acc	Training_Acc	Testing_Acc
normal	0.97	0.969	0.99	0.969	0.99	0.91	0.99	0.948
invasiveness	0.936	549/217	1	611/165	0.95	454/312	0.933	664/102
MRMD	Training				Testing
	TP	FP	FN	TN	TP	FP	FN	TN
normal	38	1	2	59	94	24	3	742
invasiveness	38	2	2	18
mRMR	Training				Testing
	TP	FP	FN	TN	TP	FP	FN	TN
normal	40	1	0	59	94	24	3	742
invasiveness	40	0	0	20
PCA	Training				Testing
	TP	FP	FN	TN	TP	FP	FN	TN
normal	39	0	1	60	94	69	3	697
invasiveness	38	1	2	19
FA	Training				Testing
	TP	FP	FN	TN	TP	FP	FN	TN
normal	39	0	1	60	94	40	3	726
invasiveness	40	4	0	16
