# Supplementary material for: Computational Detection of Breast Cancer Invasiveness with DNA Methylation Biomarkers
Source: Cells. 2020 Jan 30;9(2):326. doi: 10.3390/cells9020326 (PMC7072524; doi:10.3390/cells9020326)
Supplement: Supplementary file 1 [file cells-09-00326-s001.zip › Table S3.csv]

cg11433787
cg14491776
cg08304084
cg05390968
cg14498592
cg08599635
cg11452329
cg15954353
cg04583813
cg14659662
cg26642667
cg08277003
cg12499235
cg12050271
cg22391718
cg24598094
cg05651243
cg05348366
cg26019472
cg01509330
cg02670123
cg18519694
cg18115495
cg26815147
cg07525299
cg26581982
cg10946576
cg08135406
cg00344445
cg17412901
cg26011210
cg24134897
cg22595230
cg12000995
cg17601191
cg04767756
cg16563470
cg27328431
cg06457736
cg16017089
cg10305311
cg08954277
cg00611789
cg19602728
cg24338091
cg15197065
cg00025496
cg19458020
cg12655375
cg14487131
cg12828018
cg18147485
cg18477674
cg06179152
cg16291917
cg09958560
cg08256701
cg07686916
cg22986569
cg27258050
cg08425810
cg19649900
cg25432336
cg22291627
cg07684775
cg19852660
cg16653901
cg16454852
cg24995678
cg03338924
cg13912117
cg02102075
cg05054531
cg21238609
cg14446979
cg06428163
cg26962618
cg27436118
cg15444478
cg24702147
cg06565975
cg12833207
cg26402417
cg26955987
cg04652097
cg00665492
cg03993109
cg10459087
cg04603730
cg14834938
cg05972871
cg00246969
cg00733780
cg27100370
cg26741686
cg02968918
cg20885179
cg08111446
cg20489026
cg02143404
cg13506600
cg03928154
cg04816394
cg26479374
cg10742917
cg26581206
cg22001496
cg23291534
cg13029400
cg01176433
cg20918393
cg02306630
cg12843448
cg00448868
cg19414630
cg22044840
cg08330690
cg23471067
cg01718116
cg09339462
cg27011060
cg07716847
cg22452230
cg20718350
cg18856478
cg01657186
cg27338353
cg01324343
cg02963266
cg11639950
cg25139229
cg05332854
cg18758559
cg08467103
