# Supplementary material for: Computational Detection of Breast Cancer Invasiveness with DNA Methylation Biomarkers
Source: Cells. 2020 Jan 30;9(2):326. doi: 10.3390/cells9020326 (PMC7072524; doi:10.3390/cells9020326)
Supplement: Supplementary file 1 [file cells-09-00326-s001.zip › Table S4.csv]

ABCC5
ABO
ABR
ADAMTS2
AGAP2
ANKRD37
ARHGAP22
ARHGEF17
ASCL1
ASCL2
BAT2
BCL11B
BHLHA15
BNIP3
C4orf42
CACNA1H
CENPB
CKMT2
CLDN10
CMYA5
CNP
CRCP
CTBP1
DEF6
DIP2C
DPP10
DYNC1LI2
EFCAB4B
ELMO3
EMP2
ENDOD1
FLI1
FLJ16779
FLJ42875
FOXB2
GAD2
GLIS1
HCCS
HMHA1
HRH1
ISL1
ITGA6
KCNJ9
KCNQ1
KCNQ2
KCNV1
KRTCAP3
LOC146336
LOC728392
MAGI2
MGRN1
MIR141
MIR200C
MLL
MPL
MYOF
NCOR2
NINJ2
NKAIN4
NKX6-2
NXN
PATL1
PAX6
PHACTR1
PLDN
PRDM16
RAB11FIP3
RARA
RBM47
RHOB
RNU5D
RNU5E
SALL1
SBNO2
SH3BP4
SIX5
SKP1
SLC30A1
SLC9A3
SLFN12
SLITRK3
SLURP1
SND1
SNORA38
SPRED2
SSTR5
STEAP4
STK24
STOX2
TMEM132D
TRPM2
TRPS1
TSPAN4
VILL
VTI1A
WWOX
ZBTB38
ZNF385A
