# Supplementary material for: Computational Detection of Breast Cancer Invasiveness with DNA Methylation Biomarkers
Source: Cells. 2020 Jan 30;9(2):326. doi: 10.3390/cells9020326 (PMC7072524; doi:10.3390/cells9020326)
Supplement: Supplementary file 1 [file cells-09-00326-s001.zip › Table S5.csv]

cg11433787	NXN
cg06370133
cg24102726	CASZ1
cg12797197
cg05332854
